# Supplementary material for: A Pilot Study of Dietetic, Phenotypic, and Genotypic Features Influencing Hypertensive Disorders of Pregnancy in Women with Pregestational Diabetes Mellitus
Source: Life (Basel). 2023 Apr 28;13(5):1104. doi: 10.3390/life13051104 (PMC10220776; doi:10.3390/life13051104)
Supplement: Supplementary file 1 [file life-13-01104-s001.zip]

Archive with 1 entries (1 files):
- life-2165602-supplementary.pdf
